# Supplementary material for: Progression free survival of myeloma patients who become IFE-negative correlates with the detection of residual monoclonal free light chain (FLC) by mass spectrometry
Source: Blood Cancer J. 2024 Mar 18;14(1):50. doi: 10.1038/s41408-024-00995-y (PMC10948753; doi:10.1038/s41408-024-00995-y)
Supplement: Supplementary file 3 — Supplementary Table 1. [file 41408_2024_995_MOESM3_ESM.xlsx]

## Sheet: Sheet1
Timepoint	sFLC ratio	eGFR (ml/minute/1.73m2)	Abnormal Ratio due to Suppression of Uninvolved FLC	FLC ratio would be normal using the new reference ranges proposed by the iSTOPMM study
Post-induction	3.676	28	Yes	No
Post-induction	3.216	≥60	Yes	No
Post-induction	0.214	≥60	Yes	No
Post-induction	0.11	≥60	Yes	No
Post-induction	2.812	≥60	Yes	No
Post-induction	0.209	≥60	Yes	No
Post-induction	7.389	≥60	No	No
Post-induction	2.431	≥60	Yes	No
Post-induction	2.066	≥60	No	Yes
Post-induction	4.401	≥60	Yes	No
Post-induction	0.147	≥60	Yes	No
Post-induction	1.773	≥60	No	Yes
Post-induction	4.274	≥60	Yes	No
Post-induction	0.218	≥60	Yes	No
Post-induction	0.206	≥60	No	No
Post-induction	2.263	≥60	Yes	No
Post-induction	3.453	≥60	Yes	No
Post-induction	2.617	≥60	No	No
Post-induction	2.105	≥60	No	Yes
Day+100 Post ASCT	4.729	≥60	Yes	No
Day+100 Post ASCT	0.259	48	Yes	No
Day+100 Post ASCT	1.682	≥60	No	Yes
Day+100 Post ASCT	1.794	≥60	No	Yes
Day+100 Post ASCT	6.778	59	Yes	No
Day+100 Post ASCT	1.777	≥60	No	Yes
Day+100 Post ASCT	6.561	≥60	Yes	No
Day+100 Post ASCT	2.061	≥60	No	Yes
Day+100 Post ASCT	5.21	≥60	Yes	No
Day+100 Post ASCT	2.058	56	No	Yes
Day+100 Post ASCT	2.11	≥60	No	Yes
Day+100 Post ASCT	1.742	≥60	No	Yes
Day+100 Post ASCT	3.14	≥60	Yes	No
Day+100 Post ASCT	1.815	≥60	No	Yes
Day+100 Post ASCT	1.678	≥60	No	Yes
Day+100 Post ASCT	2.154	≥60	No	Yes
Day+100 Post ASCT	1.916	≥60	No	Yes
Day+100 Post ASCT	1.653	≥60	No	Yes
Day+100 Post ASCT	5.43	≥60	Yes	No
Day+100 Post ASCT	8.598	≥60	Yes	No
Day+100 Post ASCT	1.803	≥60	No	Yes
Day+100 Post ASCT	2.028	≥60	No	Yes
Day+100 Post ASCT	0.176	≥60	Yes	No
Day+100 Post ASCT	1.824	≥60	No	Yes
Day+100 Post ASCT	1.793	≥60	No	Yes
Day+100 Post ASCT	2.047	≥60	No	Yes
Day+100 Post ASCT	1.708	32	No	Yes
Post maintenance randomisation	1.867	≥60	No	Yes
Post maintenance randomisation	2.111	34	No	Yes
Post maintenance randomisation	1.906	≥60	No	Yes
Post maintenance randomisation	2.224	48	No	Yes
Post maintenance randomisation	2.73	≥60	No	No
Post maintenance randomisation	1.69	≥60	No	Yes
Post maintenance randomisation	1.811	≥60	No	Yes
Post maintenance randomisation	2.737	≥60	No	No
Post maintenance randomisation	2.72	≥60	No	No
Post maintenance randomisation	7.619	≥60	No	No
Post maintenance randomisation	2.001	52	No	Yes
